# Supplementary material for: Genome-Wide Identification and Analysis of HAK/KUP/KT Potassium Transporters Gene Family in Wheat (Triticum aestivum L.)
Source: Int J Mol Sci. 2018 Dec 10;19(12):3969. doi: 10.3390/ijms19123969 (PMC6321448; doi:10.3390/ijms19123969)
Supplement: Supplementary file 1 [file ijms-19-03969-s001.zip]

Archive with 6 entries (5 files):
- Supplementary files/
- Supplementary files/Table S1.docx
- Supplementary files/Table S2.xlsx
- Supplementary files/Table S3.xlsx
- Supplementary files/Table S4.docx
- Supplementary files/Table S5.xlsx
