# Supplementary material for: Genome-Wide Identification and Analysis of HAK/KUP/KT Potassium Transporters Gene Family in Wheat (Triticum aestivum L.)
Source: Int J Mol Sci. 2018 Dec 10;19(12):3969. doi: 10.3390/ijms19123969 (PMC6321448; doi:10.3390/ijms19123969)
Supplement: Supplementary file 1 [file ijms-19-03969-s001.zip › Supplementary files/Table S2.xlsx]

## Sheet: Table S2
Table S2. Annotation results of the identified 25 motifs by CDD in NCBI.
No	Motif sequences	CD search results
1	YKSIPEPLFWPTFVVAILAAIIASQAMISGTFSIIKQALALGCFPRVKVVHTSKKYHGQIYIPEINWJLMILCIAVTIGFRTTTHIGNAYGJAVITVMLI	K+-superfamily
2	GKEGWISLGGILLCITGTEAMFADLGHFSIRSIQJAFTFVVYPSLILAYMGQAAYLSKH	K+-superfamily
3	AVWHYGTVKKYEYELQNKVSMDWLLALLPRLGVVRVPGIGLLYTELVQGIPPIFPHLVTNJPAFHSVLVFVSIKYLPVPH	K+-superfamily
4	ILVGLFSVQHFGTDKVGFLFAPIVSVWLLLIAGIGLYNJIKHBPGVLRALNPYYIVKFFRR	K+-superfamily
5	DDJLGVLSLIFYTLTLIPLLKYVFIVLRABDNGEGGTFALYSLJCRHA	K+-superfamily
6	RAQWVKRFLERSKAAKIVLLLLTJLGTSMVIGDGVLTPAISVLSAVSGJREKAPSLT	K+-superfamily
7	GVVYILGHTNVKARPGSSLLKKIAIBYVYAFLRKNSRGPSKALNIPHASLLEVGMTYEV	K+-superfamily
8	TLLLAFQSLGVVYGDLGTSPLYVYSSTFP	K+-superfamily
9	ERFLFRRVGPKEYRMFRCVARYGYKDVLE	K+-superfamily
10	IALFFVVFGSIELLYLSAVLSKFLEGGWLPLAFSLVLMAIM	K+-superfamily
11	KISLIPNQQAEDESVSNYSIE	K+-superfamily
12	DDKEFEADLVESLKEFIREEAAFSCSSDS	K+-superfamily
13	EPPERLKRQDSLYGDAEKVSGDKHHGSQV	not found
14	AEEEAADLEAARAAGVVHVRGKMRLYVGDDAGWFDKVMLRFYEFLHSICRSALPALGVPLQQRVEIGMLY	K+-superfamily
15	VMKRIVVNYVYTFLRKNLSESHKALAIPKDQLLKVGITYEI	K+-superfamily
16	SLEZMAAIEEEKRFIDREVER	not found
17	EAQIDEEVRDELRELVEAREA	K+-superfamily
18	VDPRQRIAVRRLGPRGVYQCTVQYGYADNLSLKGGDDLAARVVSCLKQHVEAGADGQ	K+-superfamily
19	REGHGHGIHAEEMLTPIZSFSELAMHVVPSGRYLPQFQT	K+-superfamily
20	SEEAQAAAGGVRKRVRFELPK	not found
21	PZBVABTF	not found
22	MESVSTNEDTGKGAMWELDKSLDQPMDEEAGRLKNMYREKK	not found
23	PSPPARGAEDLDEDLLSDARPAADKKYLGYDNSVPLGPSSG	not found
24	QVVWISVA	not found
25	NMGILPSKRVYSEEEELLHNQ	not found
