# Supplementary material for: Genome-Wide Identification and Analysis of HAK/KUP/KT Potassium Transporters Gene Family in Wheat (Triticum aestivum L.)
Source: Int J Mol Sci. 2018 Dec 10;19(12):3969. doi: 10.3390/ijms19123969 (PMC6321448; doi:10.3390/ijms19123969)
Supplement: Supplementary file 1 [file ijms-19-03969-s001.zip › Supplementary files/Table S3.xlsx]

## Sheet: Table S3
Table S3. Detailed motif composition of TaHAKs. √ represents presence while × represents absence of a motif in a gene. The blank cells indicate that the motif is absent from the whole cluster of TaHAKs.
Clusters	TaHAKs	Motif 1	Motif 2	Motif 3	Motif 4	Motif 5	Motif 6	Motif 7	Motif 8	Motif 9	Motif 10	Motif 11	Motif 12	Motif 13	Motif 14	Motif 15	Motif 16	Motif 17	Motif 18	Motif 19	Motif 20	Motif 21	Motif 22	Motif 23	Motif 24	Motif 25
I	TaHAK19a-6BS	√	√	√	√	√	√	×	√	√	√	√	√	√		√	√	×		×		√			√
	TaHAK19a-6D	√	√	√	√	√	√	×	√	√	√	√	√	√		√	√	×		×		√			√
	TaHAK19a-6AS	√	√	√	√	√	√	×	√	√	√	√	√	√		√	√	×		×		√			√
	TaHAK19b-6BS	√	√	√	√	√	√	×	√	√	√	√	√	√		√	√	×		×		√			√
	TaHAK19b-6D	√	√	√	√	√	√	×	√	√	√	√	√	√		√	√	×		×		√			√
	TaHAK19c-3B	√	√	√	√	√	√	×	√	√	√	√	√	√		√	√	×		×		√			√
	TaHAK19c-3DL	√	√	√	√	√	√	×	√	√	√	√	√	√		√	√	×		×		√			√
	TaHAK1c-2BL	√	√	√	√	√	√	√	√	√	√	√	√	√		×	√	×		×		√			√
	TaHAK1a-4BL	√	√	√	√	√	√	√	√	√	√	√	√	√		×	√	×		×		√			√
	TaHAK1a-4DL	√	√	√	√	√	√	√	√	√	√	√	√	√		×	√	×		×		√			√
	TaHAK1b-2A	√	√	√	√	√	√	√	√	√	√	√	√	√		×	√	×		×		√			√
	TaHAK1b-2BL	√	√	√	√	√	√	√	√	√	√	√	√	√		×	√	×		×		√			√
	TaHAKb-2DL	√	√	√	√	√	√	√	√	√	√	√	√	√		×	√	×		×		√			√
	TaHAK16-6AL	√	√	√	√	√	√	√	√	√	√	√	√	√		×	√	×		√		×			√
	TaHAK16-6DL	√	√	√	√	√	√	√	√	√	√	√	√	√		×	√	×		√		×			√
	TaHAK16-6BL	√	√	√	√	√	√	√	√	√	√	√	√	√		×	√	×		√		×			√
	TaHAK22-2BL	√	√	√	√	√	√	√	√	√	√	√	√	√		×	√	√		√		√			√
	TaHAK22-2AL	√	√	√	√	√	√	√	√	√	√	√	√	√		×	√	√		√		√			√
	TaHAK22-2DL	√	√	√	√	√	√	√	√	√	√	√	√	√		×	√	√		√		√			√
	TaHAK5-3DL	×	√	√	√	√	√	√	√	√	√	√	√	√		×	×	√		×		√			×
	TaHAK5-3AL	√	√	√	√	√	×	√	√	√	√	√	√	√		×	×	√		×		√			×
	TaHAK5-3B	√	√	√	√	√	√	√	√	√	√	√	√	√		×	×	√		×		√			×
IV	TaHAK6-3AL	√	√	×	√	√	√		√	√	√				×	√		√	×	×				√		√
	TaHAK6-3D	√	√	×	√	√	√		√	√	√				×	√		√	×	√				×		√
	TaHAK4-7AS	√	√	√	√	√	√		√	√	√				√	×		×	×	×				×		√
	TaHAK4-7DS	√	√	√	√	√	√		√	√	√				√	×		×	×	×				×		√
	TaHAK17b-5DL	√	√	√	√	√	√		√	×	√				√	×		×	√	×				×		√
	TaHAK17a-5BL	√	√	√	√	√	√		√	×	√				√	×		×	√	×				×		√
	TaHAK17a-5AL	√	√	√	√	√	√		√	×	√				√	×		×	√	×				×		√
	TaHAK17a-5DL	√	√	√	√	√	√		√	×	√				√	×		×	√	×				×		√
II	TaHAK13-7BL	√	√	√	√	√	√	√	√	√	√	√	×					√			√	×		×		×
	TaHAK13-7DL	√	√	√	√	√	√	√	√	√	√	√	√					√			√	×		×		×
	TaHAK13-7AL	√	√	√	√	√	√	√	√	√	√	√	√					√			√	×		×		×
	TaHAK2-3AL	√	√	√	√	√	√	√	√	√	√	√	√					√			√	×		×		×
	TaHAK2-3DL	√	√	√	√	√	√	√	√	√	√	√	√					√			√	×		×		×
	TaHAK7-2AS	√	√	√	√	√	√	√	√	√	√	√	√					√			√	×		×		×
	TaHAK7-2DS	√	√	√	√	√	√	√	√	√	√	√	√					√			√	×		×		×
	TaHAK3-1BL	√	√	√	√	√	√	√	√	√	√	√	√					√			√	√		×		×
	TaHAK3-1DL	√	√	√	√	√	√	√	√	√	√	√	√					√			√	√		×		×
	TaHAK9-2AS	√	√	√	√	√	√	√	√	√	√	√	√					√			√	×		×		×
	TaHAK9-2DS	√	√	√	√	√	√	√	√	√	√	√	√					√			√	×		×		×
	TaHAK10-7BL	√	√	√	√	√	√	√	√	√	√	×	√					√			√	×		√		√
	TaHAK10-7DL	√	√	√	√	√	√	√	√	√	√	×	√					√			√	×		√		√
	TaHAK10-7AL	√	√	√	√	√	√	√	√	√	√	×	√					√			√	×		√		√
	TaHAK25-6AL	√	√	√	√	√	√	√	√	√	√	×	√					√			√	×		×		×
	TaHAK25-6BL	√	√	√	√	√	√	√	√	√	√	×	√					√			√	×		×		×
	TaHAK24-7BS	√	√	√	√	√	√	√	√	√	√	×	√					√			√	×		×		×
	TaHAK24-7AS	√	√	√	√	√	√	√	√	√	√	×	√					√			√	×		×		×
	TaHAK24-7DS	√	√	√	√	√	√	√	√	√	√	×	√					√			√	×		×		×
III	TaHAK23-5AL	√	√	×	√	√	√	√	√	√	×	√	√	√				√					×	√
	TaHAK23-5DL	√	√	√	√	√	√	√	√	√	√	√	√	√				√					×	√
	TaHAK23-5BL	√	√	√	√	√	√	√	√	√	√	√	√	√				√					×	√
	TaHAK11-2DL	√	√	√	√	√	√	√	√	√	√	√	√	×				√					√	√
	TaHAK12-1AS	√	√	√	√	√	√	√	√	√	√	√	√	×				√					√	√
	TaHAK18-5BL	√	√	√	√	√	√	√	√	√	√	√	√	×				√					√	√
	TaHAK18-5DL	√	√	√	√	√	√	√	√	√	√	√	√	×				√					√	√
