# Supplementary material for: Genome-Wide Identification and Analysis of HAK/KUP/KT Potassium Transporters Gene Family in Wheat (Triticum aestivum L.)
Source: Int J Mol Sci. 2018 Dec 10;19(12):3969. doi: 10.3390/ijms19123969 (PMC6321448; doi:10.3390/ijms19123969)
Supplement: Supplementary file 1 [file ijms-19-03969-s001.zip › Supplementary files/Table S5.xlsx]

## Sheet: Sheet1
Table S5. List of primers used in this study.
Primer purposes	Forward primers (5'-3')	Reverse primers (5'-3')
Constructing GFP vector	GAGAACACGGGGGACGAGCTCATGTCGCTGCAGGTCG	GGTGTCGACTCTAGAGGATCCTATCTCGTACGTGATCCCG
Constructing pYPGE15 vector	ATATCTAGAATGTCGCTGCAGGTCG	ATACTCGAGCTATATCTCGTACGTGATCCCG
qRT-PCR TaHAK1 gene	TGAGTGGGATCAGAGAAAAGGC	AAGGAACCACACTGAGATGACC
qRT-PCR TaHAK2 gene	AAAGCGTATCGGATGTACCG	GCATCGTCGGTGGTTCTTAT
qRT-PCR TaHAK5 gene	ACAGGAACCGAAGCAATGTTTG	GATATGCAGCCTGTCCCATGTA
qRT-PCR TaHAK7 gene	CCGGGCTGATCATGAGAGAC	GTTGATCTGCTCCTCCTCGG
qRT-PCR TaHAK9 gene	TCTACAAGAGCACCTTCGCC	GAGACGTACTTGAGGAGCGG
qRT-PCR TaHAK11 gene	CGAGCCTTGGTCTAGTCAGG	ACCGGGACTGTGTAGACTGG
qRT-PCR TaHAK16 gene	ATGCTTACACCAATCCAGTC	GACAACATCTTCTCCCCTTT
qRT-PCR TaHAK17 gene	CGCACAGGTTATGAGATGCC	GAACTCGTAGGATCGGAGCA
qRT-PCR TaHAK18 gene	TGGTGATACTGATTGGACTGT	CCAATAAGTATGAACCAAACAAA
qRT-PCR TaHAK23 gene	CAATGACAATGGCGAAGG	GACATAACTGACATTGACGGA
qRT-PCR β-actin gene	GTGTCGCACCAGAGGATCAT	CGCTGGCATACAAGGACAGA
